# Supplementary material for: Biodiversity Evaluation and Preservation of Italian Stone Fruit Germplasm (Peach and Apricot) in Southern Italy
Source: Plants (Basel). 2023 Mar 11;12(6):1279. doi: 10.3390/plants12061279 (PMC10055517; doi:10.3390/plants12061279)
Supplement: Supplementary file 1 [file plants-12-01279-s001.zip]

Archive with 1 entries (1 files):
- plants-2221737-supplementary.pdf
